# Supplementary material for: Disease- and headache-specific microRNA signatures and their predicted mRNA targets in peripheral blood mononuclear cells in migraineurs: role of inflammatory signalling and oxidative stress
Source: J Headache Pain. 2022 Sep 2;23(1):113. doi: 10.1186/s10194-022-01478-w (PMC9438144; doi:10.1186/s10194-022-01478-w)
Supplement: Supplementary file 1 — Additionalfile 1: Supplementary Table 1. Differentially expressed (DE)miRNA list of PBMC small RNA-seq data of the interictal vs healthy comparison. Supplementary Table 2. Differentially expressed (DE) miRNA list of PBMC small RNA-seq data of the ictal vs interictal comparison. Supplementary Table 3. Differentially expressed (DE) miRNA list ofPBMC small RNA-seq data of the ictal vs healthy comparison. Supplementary Table 4. List of intersectof predicted targets up- or downregulated by DE miRNAs and DE mRNAs ininterictal vs healthy comparison. Supplementary Table 5. List of intersect of predicted targets up- ordownregulated by DE miRNAs and DE mRNAs in ictal vs interictal comparison. Supplementary Table 6. List of intersect of predicted targets up- ordownregulated by DE miRNAs and DE mRNAs in ictal vs healthy comparison. Supplementary Figure 1. Heat map visualization of DE miRNAs in ictal vs. healthy comparison. Supplementary Figure 2. Visualization of DE miRNAs with predicted interactions in ictal vs. healthy interaction. [file 10194_2022_1478_MOESM1_ESM.zip]

Archive with 12 entries (12 files):
- Supplementary_Table_1_DE_miRNA_annotated_interictal_vs_healthy.xlsx
- __MACOSX/._Supplementary_Table_1_DE_miRNA_annotated_interictal_vs_healthy.xlsx
- Supplementary_Table_2_DE_miRNA_annotated_ictal_vs_interictal.xlsx
- __MACOSX/._Supplementary_Table_2_DE_miRNA_annotated_ictal_vs_interictal.xlsx
- Supplementary_Table_3_DE_miRNA_annotated_ictal_vs_healthy.xlsx
- __MACOSX/._Supplementary_Table_3_DE_miRNA_annotated_ictal_vs_healthy.xlsx
- Supplementary_Table_4_interictal_vs_healthy_mrna_level_validation_20201201.xlsx
- __MACOSX/._Supplementary_Table_4_interictal_vs_healthy_mrna_level_validation_20201201.xlsx
- Supplementary_Table_5_ictal_vs_interictal_mrna_level_validation_20201201.xlsx
- __MACOSX/._Supplementary_Table_5_ictal_vs_interictal_mrna_level_validation_20201201.xlsx
- Supplementary_Table_6_human_migrain_ictal_vs_healthy_mrna_level_validation_20201201.xlsx
- __MACOSX/._Supplementary_Table_6_human_migrain_ictal_vs_healthy_mrna_level_validation_20201201.xlsx
