# Supplementary material for: Disease- and headache-specific microRNA signatures and their predicted mRNA targets in peripheral blood mononuclear cells in migraineurs: role of inflammatory signalling and oxidative stress
Source: J Headache Pain. 2022 Sep 2;23(1):113. doi: 10.1186/s10194-022-01478-w (PMC9438144; doi:10.1186/s10194-022-01478-w)
Supplement: Supplementary file 1 — Additionalfile 1: Supplementary Table 1. Differentially expressed (DE)miRNA list of PBMC small RNA-seq data of the interictal vs healthy comparison. Supplementary Table 2. Differentially expressed (DE) miRNA list of PBMC small RNA-seq data of the ictal vs interictal comparison. Supplementary Table 3. Differentially expressed (DE) miRNA list ofPBMC small RNA-seq data of the ictal vs healthy comparison. Supplementary Table 4. List of intersectof predicted targets up- or downregulated by DE miRNAs and DE mRNAs ininterictal vs healthy comparison. Supplementary Table 5. List of intersect of predicted targets up- ordownregulated by DE miRNAs and DE mRNAs in ictal vs interictal comparison. Supplementary Table 6. List of intersect of predicted targets up- ordownregulated by DE miRNAs and DE mRNAs in ictal vs healthy comparison. Supplementary Figure 1. Heat map visualization of DE miRNAs in ictal vs. healthy comparison. Supplementary Figure 2. Visualization of DE miRNAs with predicted interactions in ictal vs. healthy interaction. [file 10194_2022_1478_MOESM1_ESM.zip › Supplementary_Table_1_DE_miRNA_annotated_interictal_vs_healthy.xlsx]

## Sheet: Sheet 1
ID	mean_Interictal	mean_Healthy	sd_Interictal	sd_Healthy	FC	logFC	P.Value	adj.P.Val	avgRank	Chr	Start	End	Strand	MiRBaseAccession	miRNASequence_v22
hsa-miR-5189-3p	7.92065	3.9647	4.12994	2.86827	2.5912	1.37362	0.00573227	0.999639	1	16	88535392	88535412	+	MIMAT0027088	UGCCAACCGUCAGAGCCCAGA
hsa-miR-96-5p	0.0848003	0.57449	0.23516	0.671763	-2.40188	-1.26416	0.00319938	0.999639	2	7	129414579	129414601	-	MIMAT0000095	UUUGGCACUAGCACAUUUUUGCU
hsa-miR-3613-5p	10.4175	3.35522	10.0039	2.94546	2.54681	1.34869	0.0101239	0.999639	3	13	50570601	50570622	-	MIMAT0017990	UGUUGUACUUUUUUUUUUGUUC
hsa-miR-99a-3p	0.919022	0.0442443	0.859201	0.153267	2.37187	1.24602	0.00791978	0.999639	4	21	17911458	17911479	+	MIMAT0004511	CAAGCUCGCUUCUAUGGGUCUG
hsa-miR-542-3p	3.32892	1.33896	2.91455	1.66028	2.40306	1.26487	0.0163809	0.999639	5	X	133675394	133675415	-	MIMAT0003389	UGUGACAGAUUGAUAACUGAAA
hsa-miR-6803-3p	5.37365	2.78624	2.85052	2.38367	2.18636	1.12853	0.0162432	0.999639	6	19	55756554	55756575	-	MIMAT0027507	UCCCUCGCCUUCUCACCCUCAG
hsa-miR-6731-3p	1.67326	3.3372	1.25762	1.76176	-2.14182	-1.09884	0.00836647	0.999639	7	1	25245836	25245856	-	MIMAT0027364	UCUAUUCCCCACUCUCCCCAG
hsa-miR-577	1.30951	2.0882	1.58288	1.59907	-2.16936	-1.11727	0.0199998	0.999639	8	4	115577930	115577950	+	MIMAT0003242	UAGAUAAAAUAUUGGUACCUG
hsa-miR-95-3p	11.9756	18.7778	6.02558	7.25849	-2.05702	-1.04056	0.0184049	0.999639	9	4	8007039	8007060	-	MIMAT0000094	UUCAACGGGUAUUUAUUGAGCA
hsa-miR-556-3p	0.760655	1.51365	0.8357	1.03184	-2.18493	-1.12759	0.0228283	0.999639	10	1	162312390	162312411	+	MIMAT0004793	AUAUUACCAUUAGCUCAUCUUU
hsa-miR-412-5p	11.146	16.2677	11.2627	9.09691	-2.36292	-1.24057	0.0289974	0.999639	11	14	101531802	101531824	+	MIMAT0026557	UGGUCGACCAGUUGGAAAGUAAU
hsa-miR-5701	0.243648	1.05647	0.544617	1.55591	-2.23815	-1.16231	0.0263159	0.999639	12	15;15	21145590;22156775	21145608;22156793	+;+	MIMAT0022494	UUAUUGUCACGUUCUGAUU
hsa-miR-3064-5p	1.56541	0.612761	0.850488	0.903782	2.09626	1.06782	0.0246756	0.999639	13	17	62496935	62496955	-	MIMAT0019864	UCUGGCUGUUGUGGUGUGCAA
hsa-miR-196a-5p	14.8282	23.1857	13.5939	16.1603	-2.55192	-1.35158	0.044986	0.999639	14	12;17	54385546;46709894	54385567;46709915	+;-	MIMAT0000226	UAGGUAGUUUCAUGUUGUUGGG
hsa-miR-5189-5p	6.89977	3.25473	4.96538	2.11493	1.92884	0.94773	0.022241	0.999639	15	16	88535351	88535374	+	MIMAT0021120	UCUGGGCACAGGCGGAUGGACAGG
hsa-let-7i-3p	8.75688	13.5594	3.64602	3.9865	-1.82101	-0.864742	0.00671971	0.999639	16	12	62997527	62997548	+	MIMAT0004585	CUGCGCAAGCUACUGCCUUGCU
hsa-miR-1277-5p	21.7785	6.16691	27.3413	2.87036	2.07166	1.05078	0.0401849	0.999639	17	X	117520364	117520387	+	MIMAT0022724	AAAUAUAUAUAUAUAUGUACGUAU
hsa-miR-29b-3p	106.384	144.906	56.7772	33.9076	-1.85088	-0.888211	0.0214261	0.999639	18	1;7	207975795;130562226	207975817;130562248	-;-	MIMAT0000100	UAGCACCAUUUGAAAUCAGUGUU
hsa-miR-4676-3p	0.869365	0.15667	0.635864	0.239975	1.87089	0.903727	0.0261491	0.999639	19	10	74480830	74480851	+	MIMAT0019759	CACUGUUUCACCACUGGCUCUU
hsa-miR-548j-3p	0.710528	0.0463512	0.849391	0.160565	1.9083	0.932285	0.0453081	0.999639	20	22	26951205	26951225	-	MIMAT0026737	CAAAAACUGCAUUACUUUUGC
hsa-miR-1260b	7.02528	2.99192	4.37655	1.26148	1.77854	0.830694	0.0360813	0.999639	24	11	96074611	96074629	+	MIMAT0015041	AUCCCACCACUGCCACCAU
hsa-miR-326	74.6618	40.9588	17.9241	11.7742	1.62145	0.697284	0.00266561	0.999639	26	11	75046152	75046171	-	MIMAT0000756	CCUCUGGGCCCUUCCUCCAG
hsa-miR-3174	3.48185	1.9837	1.29303	1.37032	1.79194	0.841523	0.0480382	0.999639	27	15	90549996	90550018	+	MIMAT0015051	UAGUGAGUUAGAGAUGCAGAGCC
hsa-miR-210-3p	12.2041	6.00732	10.027	3.45751	1.7659	0.820406	0.0461142	0.999639	31	11	568112	568133	-	MIMAT0000267	CUGUGCGUGUGACAGCGGCUGA
hsa-miR-32-5p	46.5369	58.8139	26.8861	16.4334	-1.6481	-0.720805	0.0372723	0.999639	34	9	111808552	111808573	-	MIMAT0000090	UAUUGCACAUUACUAAGUUGCA
hsa-miR-342-3p	1497.51	2027.72	524.637	488.565	-1.60032	-0.678364	0.030742	0.999639	40	14	100576052	100576074	+	MIMAT0000753	UCUCACACAGAAAUCGCACCCGU
hsa-miR-3607-3p	71.8248	97.4858	42.3898	43.508	-1.59485	-0.67342	0.0381185	0.999639	44	5	85916364	85916383	+	MIMAT0017985
hsa-miR-142-5p	2797.65	3592.31	1068.46	614.131	-1.53607	-0.619241	0.0238725	0.999639	54	17	56408644	56408664	-	MIMAT0000433	CAUAAAGUAGAAAGCACUACU
hsa-miR-192-5p	1115.17	1413.59	431.975	278.989	-1.55712	-0.638876	0.0439821	0.999639	57	11	64658675	64658695	-	MIMAT0000222	CUGACCUAUGAAUUGACAGCC
hsa-miR-155-5p	1641.97	2110.46	383.672	415.517	-1.4256	-0.511571	0.0185704	0.999639	74	21	26946295	26946317	+	MIMAT0000646	UUAAUGCUAAUCGUGAUAGGGGUU
hsa-let-7g-5p	29577.6	37462.3	9405.46	9235.65	-1.4311	-0.517123	0.0351218	0.999639	76	3	52302352	52302373	-	MIMAT0000414	UGAGGUAGUAGUUUGUACAGUU
