# Supplementary material for: Disease- and headache-specific microRNA signatures and their predicted mRNA targets in peripheral blood mononuclear cells in migraineurs: role of inflammatory signalling and oxidative stress
Source: J Headache Pain. 2022 Sep 2;23(1):113. doi: 10.1186/s10194-022-01478-w (PMC9438144; doi:10.1186/s10194-022-01478-w)
Supplement: Supplementary file 1 — Additionalfile 1: Supplementary Table 1. Differentially expressed (DE)miRNA list of PBMC small RNA-seq data of the interictal vs healthy comparison. Supplementary Table 2. Differentially expressed (DE) miRNA list of PBMC small RNA-seq data of the ictal vs interictal comparison. Supplementary Table 3. Differentially expressed (DE) miRNA list ofPBMC small RNA-seq data of the ictal vs healthy comparison. Supplementary Table 4. List of intersectof predicted targets up- or downregulated by DE miRNAs and DE mRNAs ininterictal vs healthy comparison. Supplementary Table 5. List of intersect of predicted targets up- ordownregulated by DE miRNAs and DE mRNAs in ictal vs interictal comparison. Supplementary Table 6. List of intersect of predicted targets up- ordownregulated by DE miRNAs and DE mRNAs in ictal vs healthy comparison. Supplementary Figure 1. Heat map visualization of DE miRNAs in ictal vs. healthy comparison. Supplementary Figure 2. Visualization of DE miRNAs with predicted interactions in ictal vs. healthy interaction. [file 10194_2022_1478_MOESM1_ESM.zip › Supplementary_Table_2_DE_miRNA_annotated_ictal_vs_interictal.xlsx]

## Sheet: Sheet 1
ID	mean_Ictal	mean_Interictal	sd_Ictal	sd_Interictal	FC	logFC	P.Value	adj.P.Val	avgRank	Chr	Start	End	Strand	MiRBaseAccession	miRNASequence_v22
hsa-miR-3202	2.99882	1.02261	1.4366	1.06145	2.936	1.55385	0.00141767	0.560688	1	X;X	153246556;153246599	153246577;153246620	+;-	MIMAT0015089	UGGAAGGGAGAAGAGCUUUAAU
hsa-miR-7855-5p	0.267342	1.06643	0.416994	0.769187	-2.68536	-1.42512	0.00326165	0.644992	2	14	65252381	65252402	-	MIMAT0030430	UUGGUGAGGACCCCAAGCUCGG
hsa-miR-6770-3p	3.56258	1.56178	2.37076	1.59012	2.89984	1.53597	0.0135216	0.999781	3	16;16;16	15024716;16423201;18473208	15024736;16423221;18473228	+;+;-	MIMAT0027441	CUGGCGGCUGUGUCUUCACAG
hsa-miR-1538	3.84946	9.10151	2.12898	5.38648	-2.22016	-1.15066	0.00231703	0.610924	4	16	69599711	69599733	-	MIMAT0007400	CGGCCCGGGCUGCUGCUGUUCCU
hsa-miR-409-5p	4.3804	7.9159	5.42603	4.1519	-2.56883	-1.36111	0.00721743	0.999781	5	14	101531651	101531673	+	MIMAT0001638	AGGUUACCCGAGCAACUUUGCAU
hsa-miR-501-3p	15.4698	31.2795	12.0092	11.0941	-2.16179	-1.11223	0.00140062	0.560688	6	X	49774380	49774401	+	MIMAT0004774	AAUGCACCCGGGCAAGGAUUCU
hsa-miR-1299	15.7955	4.86065	21.5681	12.1383	3.53133	1.82021	0.0247748	0.999781	7	9	69002239	69002260	-	MIMAT0005887	UUCUGGAAUUCUGUGUGAGGGA
hsa-miR-1271-5p	2.3074	4.57532	3.06084	2.84761	-2.60194	-1.37959	0.0187203	0.999781	8	5	175794963	175794984	+	MIMAT0005796	CUUGGCACCUAGCAAGCACUCA
hsa-miR-4687-3p	0.23531	1.17855	0.293477	1.47433	-2.20722	-1.14223	0.0216981	0.999781	9	11	3877343	3877363	+	MIMAT0019775	UGGCUGUUGGAGGGGGCAGGC
hsa-miR-4743-5p	0.109648	0.556249	0.229362	0.541608	-2.06774	-1.04805	0.0134913	0.999781	10	18	46196973	46196995	+	MIMAT0019874	UGGCCGGAUGGGACAGGAGGCAU
hsa-miR-1277-5p	29.4017	21.7785	16.9281	27.3413	2.07588	1.05372	0.0183923	0.999781	11	X	117520364	117520387	+	MIMAT0022724	AAAUAUAUAUAUAUAUGUACGUAU
hsa-miR-3180-3p	2.40317	0.749504	2.5456	1.26098	2.50749	1.32624	0.0350533	0.999781	12	16;16;16	15005138;16403793;18496046	15005159;16403814;18496067	+;+;-	MIMAT0015058	UGGGGCGGAGCUUCCGGAGGCC
hsa-miR-4646-5p	1.03581	2.30192	0.804546	1.7381	-2.17606	-1.12172	0.0310608	0.999781	13	6	31668847	31668868	-	MIMAT0019707	ACUGGGAAGAGGAGCUGAGGGA
hsa-miR-5581-3p	0.893611	0.271708	0.755647	0.479146	2.13743	1.09588	0.0250844	0.999781	14	1	37966536	37966557	-	MIMAT0022276	UUCCAUGCCUCCUAGAAGUUCC
hsa-miR-6882-5p	2.54836	1.13717	1.52036	1.18706	2.10804	1.0759	0.0256672	0.999781	15	15	75133022	75133043	-	MIMAT0027664	UACAAGUCAGGAGCUGAAGCAG
hsa-miR-449a	1.68035	0.721458	1.22759	0.604334	1.93979	0.955901	0.0331994	0.999781	16	5	54466414	54466435	-	MIMAT0001541	UGGCAGUGUAUUGUUAGCUGGU
hsa-miR-4473	0.920545	0.366706	0.886267	0.545751	2.00868	1.00625	0.0438981	0.999781	17	9	20411159	20411180	-	MIMAT0019000	CUAGUGCUCUCCGUUACAAGUA
hsa-miR-4775	2.41237	1.64025	0.731883	1.60623	1.95677	0.968474	0.0422019	0.999781	18	2	208619540	208619561	+	MIMAT0019931	UUAAUUUUUUGUUUCGGUCACU
hsa-miR-33b-3p	0.168038	0.624457	0.256379	0.641073	-1.92169	-0.942372	0.0411154	0.999781	20	17	17717171	17717192	-	MIMAT0004811	CAGUGCCUCGGCAGUGCAGCCC
hsa-miR-99b-5p	316.76	622.751	289.97	390.354	-1.83744	-0.877699	0.0242209	0.999781	21	19	52195871	52195892	+	MIMAT0000689	CACCCGUAGAACCGACCUUGCG
hsa-miR-1270	12.4887	7.74603	6.37782	5.93134	1.87424	0.906307	0.0328496	0.999781	22	19;19	20510129;20579288	20510151;20579310	-;-	MIMAT0005924	CUGGAGAUAUGGAAGAGCUGUGU
hsa-miR-18b-5p	1.73967	1.17749	0.827258	1.49704	1.94345	0.958622	0.0463407	0.999781	23	X	133304114	133304136	-	MIMAT0001412	UAAGGUGCAUCUAGUGCAGUUAG
hsa-miR-6864-5p	0.795003	0.348101	0.330323	0.397973	1.90195	0.927476	0.0373787	0.999781	24	17	4873038	4873061	-	MIMAT0027628	UUGAAGGGACAAGUCAGAUAUGCC
hsa-miR-211-5p	1.17205	0.686534	0.286525	0.828004	1.90683	0.931178	0.0493217	0.999781	25	15	31357298	31357319	-	MIMAT0000268	UUCCCUUUGUCAUCCUUCGCCU
hsa-miR-590-3p	34.0522	24.1077	15.3735	19.8354	1.82276	0.866121	0.0391715	0.999781	31	7	73605583	73605603	+	MIMAT0004801	UAAUUUUAUGUAUAAGCUAGU
