# Supplementary material for: Disease- and headache-specific microRNA signatures and their predicted mRNA targets in peripheral blood mononuclear cells in migraineurs: role of inflammatory signalling and oxidative stress
Source: J Headache Pain. 2022 Sep 2;23(1):113. doi: 10.1186/s10194-022-01478-w (PMC9438144; doi:10.1186/s10194-022-01478-w)
Supplement: Supplementary file 1 — Additionalfile 1: Supplementary Table 1. Differentially expressed (DE)miRNA list of PBMC small RNA-seq data of the interictal vs healthy comparison. Supplementary Table 2. Differentially expressed (DE) miRNA list of PBMC small RNA-seq data of the ictal vs interictal comparison. Supplementary Table 3. Differentially expressed (DE) miRNA list ofPBMC small RNA-seq data of the ictal vs healthy comparison. Supplementary Table 4. List of intersectof predicted targets up- or downregulated by DE miRNAs and DE mRNAs ininterictal vs healthy comparison. Supplementary Table 5. List of intersect of predicted targets up- ordownregulated by DE miRNAs and DE mRNAs in ictal vs interictal comparison. Supplementary Table 6. List of intersect of predicted targets up- ordownregulated by DE miRNAs and DE mRNAs in ictal vs healthy comparison. Supplementary Figure 1. Heat map visualization of DE miRNAs in ictal vs. healthy comparison. Supplementary Figure 2. Visualization of DE miRNAs with predicted interactions in ictal vs. healthy interaction. [file 10194_2022_1478_MOESM1_ESM.zip › Supplementary_Table_3_DE_miRNA_annotated_ictal_vs_healthy.xlsx]

## Sheet: Sheet 1
ID	mean_Ictal	mean_Healthy	sd_Ictal	sd_Healthy	FC	logFC	P.Value	adj.P.Val	avgRank	Chr	Start	End	Strand	MiRBaseAccession	miRNASequence_v22
hsa-miR-1277-5p	29.4017	6.16691	16.9281	2.87036	4.3005	2.1045	0.000127719	0.101026	1	X	117520364	117520387	+	MIMAT0022724	AAAUAUAUAUAUAUAUGUACGUAU
hsa-miR-3613-5p	11.6342	3.35522	4.99849	2.94546	3.84038	1.94125	0.000556615	0.220141	2	13	50570601	50570622	-	MIMAT0017990	UGUUGUACUUUUUUUUUUGUUC
hsa-miR-378i	1.06438	2.41686	1.14705	0.953101	-2.87201	-1.52206	0.00252365	0.335202	3	22	42319275	42319295	-	MIMAT0019074	ACUGGACUAGGAGUCAGAAGG
hsa-miR-19a-3p	95.3681	30.0615	31.128	7.26584	2.77645	1.47324	0.00221747	0.335202	4	13	92003193	92003215	+	MIMAT0000073	UGUGCAAAUCUAUGCAAAACUGA
hsa-miR-542-3p	3.8963	1.33896	2.38975	1.66028	3.17412	1.66636	0.00353322	0.335202	5	X	133675394	133675415	-	MIMAT0003389	UGUGACAGAUUGAUAACUGAAA
hsa-miR-4799-5p	0.118451	0.573332	0.355354	0.648203	-2.73043	-1.44913	0.00316626	0.335202	6	4	148703755	148703776	+	MIMAT0019976	AUCUAAAUGCAGCAUGCCAGUC
hsa-miR-211-5p	1.17205	0.367728	0.286525	0.631689	2.53989	1.34477	0.00920794	0.606957	7	15	31357298	31357319	-	MIMAT0000268	UUCCCUUUGUCAUCCUUCGCCU
hsa-miR-513c-5p	0.12889	0.692646	0.386669	0.792259	-2.65481	-1.40861	0.0149181	0.78668	8	X	146271271	146271292	-	MIMAT0005789	UUCUCAAGGAGGUGUCGUUUAU
hsa-miR-20a-3p	2.03257	0.616337	1.33888	0.695915	2.31522	1.21115	0.0136559	0.78668	9	13	92003362	92003383	+	MIMAT0004493	ACUGCAUUAUGAGCACUUAAAG
hsa-miR-33a-5p	3.48017	1.41954	1.29355	1.17686	2.35851	1.23788	0.0248776	0.998317	10	22	42296953	42296973	+	MIMAT0000091	GUGCAUUGUAGUUGCAUUGCA
hsa-miR-3607-3p	47.5491	97.4858	16.4797	43.508	-2.04068	-1.02905	0.00323743	0.335202	11	5	85916364	85916383	+	MIMAT0017985
hsa-miR-18a-5p	75.5634	32.7482	24.4888	7.31939	2.054	1.03843	0.00565512	0.44732	12	13	92003010	92003032	+	MIMAT0000072	UAAGGUGCAUCUAGUGCAGAUAG
hsa-miR-6859-5p	2.92799	1.7723	1.10228	2.03554	2.65688	1.40973	0.0418662	0.998317	13	1;15;16	17409;102513732;67092	17431;102513754;67114	-;+;-	MIMAT0027618	GAGAGGAACAUGGGCUCAGGACA
hsa-miR-96-5p	0.120946	0.57449	0.181625	0.671763	-2.16234	-1.1126	0.0212292	0.932905	14	7	129414579	129414601	-	MIMAT0000095	UUUGGCACUAGCACAUUUUUGCU
hsa-miR-3174	4.09567	1.9837	1.7136	1.37032	2.10661	1.07492	0.0183414	0.906754	15	15	90549996	90550018	+	MIMAT0015051	UAGUGAGUUAGAGAUGCAGAGCC
hsa-miR-3202	2.99882	1.61009	1.4366	2.03323	2.22624	1.15461	0.0328875	0.998317	16	X;X	153246556;153246599	153246577;153246620	+;-	MIMAT0015089	UGGAAGGGAGAAGAGCUUUAAU
hsa-miR-4676-3p	0.883133	0.15667	0.576811	0.239975	2.07047	1.04996	0.0209116	0.932905	17	10	74480830	74480851	+	MIMAT0019759	CACUGUUUCACCACUGGCUCUU
hsa-miR-5696	0.100848	0.419596	0.203997	0.494098	-2.12905	-1.09021	0.0372704	0.998317	18	2	101925915	101925936	+	MIMAT0022489	CUCAUUUAAGUAGUCUGAUGCC
hsa-miR-6864-5p	0.795003	0.17209	0.330323	0.313141	2.08049	1.05693	0.029453	0.998317	19	17	4873038	4873061	-	MIMAT0027628	UUGAAGGGACAAGUCAGAUAUGCC
hsa-miR-99a-3p	0.751008	0.0442443	0.64978	0.153267	2.12597	1.08812	0.0411642	0.998317	20	21	17911458	17911479	+	MIMAT0004511	CAAGCUCGCUUCUAUGGGUCUG
hsa-miR-374a-3p	33.7817	16.8181	12.0224	7.8307	1.92562	0.945324	0.0148983	0.78668	21	X	73507130	73507151	-	MIMAT0004688	CUUAUCAGAUUGUAUUGUAAUU
hsa-miR-27a-5p	32.3342	15.1407	16.0402	6.20257	1.89479	0.922037	0.00851483	0.606957	23	19	13947301	13947322	-	MIMAT0004501	AGGGCUUAGCUGCUUGUGAGCA
hsa-miR-20a-5p	1490.23	735.963	442.699	160.61	1.86504	0.899205	0.00381393	0.335202	24	13	92003326	92003348	+	MIMAT0000075	UAAAGUGCUUAUAGUGCAGGUAG
hsa-miR-3120-5p	1.26307	0.560743	0.350097	0.743142	2.0442	1.03154	0.0468641	0.998317	25	1	172107960	172107980	+	MIMAT0019198	CCUGUCUGUGCCUGCUGUACA
hsa-miR-6731-5p	0.278612	0.615659	0.4848	0.678458	-1.99529	-0.996596	0.0432466	0.998317	26	1	25245881	25245902	-	MIMAT0027363	UGGGAGAGCAGGGUAUUGUGGA
hsa-miR-3159	0.241609	0.594849	0.30756	0.476914	-1.98562	-0.989589	0.0431715	0.998317	27	11	18409343	18409364	+	MIMAT0015033	UAGGAUUACAAGUGUCGGCCAC
hsa-miR-17-5p	1203.24	638.782	288.3	124.378	1.76575	0.820283	0.00308615	0.335202	32	13	92002872	92002894	+	MIMAT0000070	CAAAGUGCUUACAGUGCAGGUAG
hsa-miR-210-3p	10.925	6.00732	4.17045	3.45751	1.87587	0.907559	0.041341	0.998317	33	11	568112	568133	-	MIMAT0000267	CUGUGCGUGUGACAGCGGCUGA
hsa-miR-19b-3p	842.113	436.21	251.555	82.0192	1.76384	0.81872	0.0295678	0.998317	41	13;X	92003499;133303713	92003521;133303735	+;-	MIMAT0000074	UGUGCAAAUCCAUGCAAAACUGA
hsa-miR-3607-5p	37.6218	59.8733	12.8821	24.1516	-1.68033	-0.748744	0.0311876	0.998317	50	5	85916325	85916346	+	MIMAT0017984
hsa-miR-21-5p	26886.3	15799.6	7126.06	2885.71	1.55348	0.635506	0.0380831	0.998317	72	17	57918634	57918655	+	MIMAT0000076	UAGCUUAUCAGACUGAUGUUGA
