# Supplementary material for: Disease- and headache-specific microRNA signatures and their predicted mRNA targets in peripheral blood mononuclear cells in migraineurs: role of inflammatory signalling and oxidative stress
Source: J Headache Pain. 2022 Sep 2;23(1):113. doi: 10.1186/s10194-022-01478-w (PMC9438144; doi:10.1186/s10194-022-01478-w)
Supplement: Supplementary file 1 — Additionalfile 1: Supplementary Table 1. Differentially expressed (DE)miRNA list of PBMC small RNA-seq data of the interictal vs healthy comparison. Supplementary Table 2. Differentially expressed (DE) miRNA list of PBMC small RNA-seq data of the ictal vs interictal comparison. Supplementary Table 3. Differentially expressed (DE) miRNA list ofPBMC small RNA-seq data of the ictal vs healthy comparison. Supplementary Table 4. List of intersectof predicted targets up- or downregulated by DE miRNAs and DE mRNAs ininterictal vs healthy comparison. Supplementary Table 5. List of intersect of predicted targets up- ordownregulated by DE miRNAs and DE mRNAs in ictal vs interictal comparison. Supplementary Table 6. List of intersect of predicted targets up- ordownregulated by DE miRNAs and DE mRNAs in ictal vs healthy comparison. Supplementary Figure 1. Heat map visualization of DE miRNAs in ictal vs. healthy comparison. Supplementary Figure 2. Visualization of DE miRNAs with predicted interactions in ictal vs. healthy interaction. [file 10194_2022_1478_MOESM1_ESM.zip › Supplementary_Table_4_interictal_vs_healthy_mrna_level_validation_20201201.xlsx]

## Sheet: Munka1
ID	logFC	P.Value	adj.P.Val	Description	target_symbol	EntrezID	EntrezIDs	target_entrez_id	target_symbol	strength	interacting_mirna
ENSG00000256515	3.14289142168778	0.00554005027683583	1	NA	CCL3L3	NA	NA	414062	CCL3L3	1	hsa-miR-548j-3p;
ENSG00000148926	1.86671485374189	0.00359649390972048	1	adrenomedullin	ADM	133	133	133	ADM	1	hsa-miR-3174;
ENSG00000123358	1.70546739920713	0.0225049505422744	1	nuclear receptor subfamily 4 group A member 1	NR4A1	3164	3164	3164	NR4A1	1	hsa-miR-1277-5p;hsa-miR-196a-5p;hsa-miR-542-3p;
ENSG00000240891	-1.33710846152862	0.0105537370288164	1	phosphatidylinositol specific phospholipase C X domain containing 2	PLCXD2	257068	257068	257068	PLCXD2	1	hsa-miR-5189-5p;
ENSG00000186529	1.67000872780669	0.0306884184841658	1	cytochrome P450 family 4 subfamily F member 3	CYP4F3	4051	4051	4051	CYP4F3	1	hsa-miR-5189-5p;
ENSG00000114315	1.43785492424944	0.0268907043435198	1	hes family bHLH transcription factor 1	HES1	3280	3280	3280	HES1	1	hsa-miR-1277-5p;
ENSG00000113070	1.24549098168138	0.00963909067483348	1	heparin binding EGF like growth factor	HBEGF	1839	1839	1839	HBEGF	1	hsa-miR-1277-5p;hsa-miR-192-5p;hsa-miR-548j-3p;
ENSG00000164220	1.23921927550566	0.0272038004261687	1	coagulation factor II thrombin receptor like 2	F2RL2	2151	2151	2151	F2RL2	1	hsa-miR-5189-5p;
ENSG00000122862	1.01615193051186	0.00236367767278689	1	serglycin	SRGN	5552	5552	5552	SRGN	1	hsa-miR-1277-5p;
ENSG00000173334	0.937860196366908	0.0420058212466851	1	tribbles pseudokinase 1	TRIB1	10221	10221	10221	TRIB1	1	hsa-miR-1277-5p;
ENSG00000205021	3.08896103051523	0.00291180452995378	1	NA	CCL3L1	NA	NA	6349	CCL3L1	0	hsa-miR-192-5p;hsa-miR-548j-3p;
ENSG00000117525	2.73513998598805	0.00488980471209677	1	coagulation factor III, tissue factor	F3	2152	2152	2152	F3	0	hsa-miR-1277-5p;hsa-miR-556-3p;
ENSG00000105835	1.74770231859544	0.000987994985344395	1	nicotinamide phosphoribosyltransferase	NAMPT	10135	10135	10135	NAMPT	0	hsa-miR-155-5p;hsa-miR-548j-3p;
ENSG00000173391	2.38316879473303	0.0172197455604163	1	oxidized low density lipoprotein receptor 1	OLR1	4973	4973	4973	OLR1	0	hsa-miR-155-5p;hsa-miR-5189-5p;
ENSG00000118503	1.59018835005391	0.00641797015601381	1	TNF alpha induced protein 3	TNFAIP3	7128	7128	7128	TNFAIP3	0	hsa-miR-29b-3p;hsa-miR-548j-3p;
ENSG00000128016	1.33730820507996	0.00856572432418811	1	ZFP36 ring finger protein	ZFP36	7538	7538	7538	ZFP36	0	hsa-miR-1277-5p;hsa-miR-155-5p;
ENSG00000144802	1.27457315164139	0.0196217751517438	1	NFKB inhibitor zeta	NFKBIZ	64332	64332	64332	NFKBIZ	0	hsa-miR-192-5p;hsa-miR-548j-3p;
ENSG00000176994	-1.25012698083701	0.0231573119969212	1	SMCR8-C9orf72 complex subunit	SMCR8	140775	140775	140775	SMCR8	0	hsa-let-7g-5p;hsa-miR-196a-5p;hsa-miR-3064-5p;hsa-miR-5189-3p;
ENSG00000155130	1.05193213780666	0.01770201553818	1	NA	MARCKS	NA	NA	4082	MARCKS	0	hsa-miR-1277-5p;hsa-miR-155-5p;
ENSG00000186260	-0.967097236532206	0.0436264899805022	1	myocardin related transcription factor B	MKL2	57496	57496	57496	MKL2	0	hsa-miR-192-5p;hsa-miR-548j-3p;
ENSG00000232810	2.81433502208417	0.00119050701719989	1	tumor necrosis factor	TNF	7124	7124	7124	TNF	-1	hsa-miR-577;
ENSG00000120738	2.61599270119836	0.00156274786949754	1	early growth response 1	EGR1	1958	1958	1958	EGR1	-1	hsa-miR-192-5p;
ENSG00000124882	3.06321308253929	0.00362102101497267	1	epiregulin	EREG	2069	2069	2069	EREG	-1	hsa-miR-1277-5p;hsa-miR-192-5p;hsa-miR-29b-3p;
ENSG00000112149	2.5036842091678	0.00199558970860312	1	CD83 molecule	CD83	9308	9308	9308	CD83	-1	hsa-miR-192-5p;
ENSG00000100906	1.86117470667212	0.00139024338632516	1	NFKB inhibitor alpha	NFKBIA	4792	4792	4792	NFKBIA	-1	hsa-miR-196a-5p;
ENSG00000137331	1.8102500348974	0.00160805748333324	1	immediate early response 3	IER3	8870	8870	8870	IER3	-1	hsa-miR-342-3p;
ENSG00000123610	2.46376696017943	0.00906345801224461	1	TNF alpha induced protein 6	TNFAIP6	7130	7130	7130	TNFAIP6	-1	hsa-miR-142-5p;
ENSG00000125968	1.7232125719542	0.00229376814950245	1	inhibitor of DNA binding 1, HLH protein	ID1	3397	3397	3397	ID1	-1	hsa-miR-192-5p;
ENSG00000164920	1.93598626826946	0.00848811928140949	1	odd-skipped related transciption factor 2	OSR2	116039	116039	116039	OSR2	-1	hsa-miR-577;
ENSG00000153234	1.75242728294943	0.0101882869262615	1	nuclear receptor subfamily 4 group A member 2	NR4A2	4929	4929	4929	NR4A2	-1	hsa-miR-95-3p;
ENSG00000213413	-1.47855735970421	0.0043288628963922	1	PVR related immunoglobulin domain containing	PVRIG	79037	79037	79037	PVRIG	-1	hsa-miR-342-3p;
ENSG00000106714	2.17794311956305	0.026679439047476	1	contactin associated protein like 3	CNTNAP3	79937	79937	79937	CNTNAP3	-1	hsa-miR-192-5p;
ENSG00000125740	1.52418303898939	0.0167885726516713	1	FosB proto-oncogene, AP-1 transcription factor subunit	FOSB	2354	2354	2354	FOSB	-1	hsa-miR-342-3p;
ENSG00000233280	-1.42076371434452	0.0124124386610855	1	NA	CRYBG3	NA	NA	131544	CRYBG3	-1	hsa-miR-192-5p;
ENSG00000136244	1.82649615435042	0.0359783226938979	1	interleukin 6	IL6	3569	3569	3569	IL6	-1	hsa-miR-155-5p;
ENSG00000179388	1.69358199880778	0.0341928517460276	1	early growth response 3	EGR3	1960	1960	1960	EGR3	-1	hsa-miR-342-3p;
ENSG00000120129	1.26479565589915	0.00764904013562897	1	dual specificity phosphatase 1	DUSP1	1843	1843	1843	DUSP1	-1	hsa-let-7g-5p;
ENSG00000184557	1.28353507243562	0.0134655014525709	1	suppressor of cytokine signaling 3	SOCS3	9021	9021	9021	SOCS3	-1	hsa-miR-155-5p;
ENSG00000130066	1.14658645613692	0.00222945766874219	1	spermidine/spermine N1-acetyltransferase 1	SAT1	6303	6303	6303	SAT1	-1	hsa-miR-556-3p;
ENSG00000090104	1.68090258003397	0.0413635662604383	1	regulator of G protein signaling 1	RGS1	5996	5996	5996	RGS1	-1	hsa-miR-29b-3p;
ENSG00000122861	1.31202989027555	0.0351021109623615	1	plasminogen activator, urokinase	PLAU	5328	5328	5328	PLAU	-1	hsa-miR-192-5p;
ENSG00000151338	1.25227320585867	0.0265959657528578	1	mirror-image polydactyly 1	MIPOL1	145282	145282	145282	MIPOL1	-1	hsa-miR-1277-5p;hsa-miR-192-5p;hsa-miR-96-5p;
ENSG00000161405	-1.13569034216356	0.0338299996533408	1	IKAROS family zinc finger 3	IKZF3	22806	22806	22806	IKZF3	-1	hsa-let-7g-5p;hsa-miR-342-3p;hsa-miR-5189-5p;
ENSG00000171223	1.05941046125827	0.0144556503863145	1	JunB proto-oncogene, AP-1 transcription factor subunit	JUNB	3726	3726	3726	JUNB	-1	hsa-miR-155-5p;
ENSG00000118515	0.974576274751604	0.0358020009534909	1	serum/glucocorticoid regulated kinase 1	SGK1	6446	6446	6446	SGK1	-1	hsa-miR-29b-3p;
ENSG00000156265	0.877976045007588	0.0497483656688254	1	MAP3K7 C-terminal like	MAP3K7CL	56911	56911	56911	MAP3K7CL	-1	hsa-miR-342-3p;
ENSG00000169429	2.80568670549208	0.000972177451848236	1	C-X-C motif chemokine ligand 8	IL8	3576	3576	3576	CXCL8	-2	hsa-let-7g-5p;hsa-miR-155-5p;
ENSG00000011422	1.42775038974585	0.000560348758872496	1	plasminogen activator, urokinase receptor	PLAUR	5329	5329	5329	PLAUR	-2	hsa-miR-142-5p;hsa-miR-155-5p;
ENSG00000158050	1.52053250734828	0.00775779503790692	1	dual specificity phosphatase 2	DUSP2	1844	1844	1844	DUSP2	-2	hsa-miR-142-5p;hsa-miR-29b-3p;
ENSG00000170160	-1.38789590831437	0.0443787173101716	1	coiled-coil domain containing 144A	CCDC144A	9720	9720	9720	CCDC144A	-2	hsa-miR-577;hsa-miR-6731-3p;
ENSG00000171174	1.20173095429374	0.0302317207982404	1	ribokinase	RBKS	64080	64080	64080	RBKS	-2	hsa-miR-29b-3p;hsa-miR-32-5p;
ENSG00000172986	1.88832245856827	0.0269156862345598	1	glucoside xylosyltransferase 2	GXYLT2	727936	727936	727936	GXYLT2	-3	hsa-miR-29b-3p;hsa-miR-3607-3p;hsa-miR-577;
ENSG00000112096	1.42862592833753	0.000743596280161403	1	superoxide dismutase 2	SOD2	6648	6648	6648	SOD2	-4	hsa-let-7g-5p;hsa-miR-142-5p;hsa-miR-342-3p;hsa-miR-5189-3p;hsa-miR-577;hsa-miR-6731-3p;
ENSG00000185338	1.03274746742643	0.0376894869631351	1	suppressor of cytokine signaling 1	SOCS1	8651	8651	8651	SOCS1	-4	hsa-let-7g-5p;hsa-miR-142-5p;hsa-miR-155-5p;hsa-miR-556-3p;
