# Supplementary material for: Disease- and headache-specific microRNA signatures and their predicted mRNA targets in peripheral blood mononuclear cells in migraineurs: role of inflammatory signalling and oxidative stress
Source: J Headache Pain. 2022 Sep 2;23(1):113. doi: 10.1186/s10194-022-01478-w (PMC9438144; doi:10.1186/s10194-022-01478-w)
Supplement: Supplementary file 1 — Additionalfile 1: Supplementary Table 1. Differentially expressed (DE)miRNA list of PBMC small RNA-seq data of the interictal vs healthy comparison. Supplementary Table 2. Differentially expressed (DE) miRNA list of PBMC small RNA-seq data of the ictal vs interictal comparison. Supplementary Table 3. Differentially expressed (DE) miRNA list ofPBMC small RNA-seq data of the ictal vs healthy comparison. Supplementary Table 4. List of intersectof predicted targets up- or downregulated by DE miRNAs and DE mRNAs ininterictal vs healthy comparison. Supplementary Table 5. List of intersect of predicted targets up- ordownregulated by DE miRNAs and DE mRNAs in ictal vs interictal comparison. Supplementary Table 6. List of intersect of predicted targets up- ordownregulated by DE miRNAs and DE mRNAs in ictal vs healthy comparison. Supplementary Figure 1. Heat map visualization of DE miRNAs in ictal vs. healthy comparison. Supplementary Figure 2. Visualization of DE miRNAs with predicted interactions in ictal vs. healthy interaction. [file 10194_2022_1478_MOESM1_ESM.zip › Supplementary_Table_5_ictal_vs_interictal_mrna_level_validation_20201201.xlsx]

## Sheet: Munka1
ID	logFC	P.Value	adj.P.Val	Description	target_symbol	EntrezID	EntrezIDs	target_entrez_id	target_symbol	strength	interacting_mirna
ENSG00000169213	-1.37009772625853	0.00703090726574752	0.999999999999998	RAB3B, member RAS oncogene family	RAB3B	5865	5865	5865	RAB3B	3	hsa-miR-1277-5p;hsa-miR-4775;hsa-miR-590-3p;
ENSG00000111540	0.662557619913971	0.0470922894442843	0.999999999999998	RAB5B, member RAS oncogene family	RAB5B	5869	5869	5869	RAB5B	3	hsa-miR-1270;hsa-miR-1277-5p;hsa-miR-211-5p;hsa-miR-3202;hsa-miR-4646-5p;
ENSG00000186174	1.01590260639088	0.00770013210675339	0.999999999999998	BCL9 like	BCL9L	283149	283149	283149	BCL9L	2	hsa-miR-211-5p;hsa-miR-3180-3p;
ENSG00000017427	1.20216986780018	0.0494769434514758	0.999999999999998	insulin like growth factor 1	IGF1	3479	3479	3479	IGF1	2	hsa-miR-1277-5p;hsa-miR-18b-5p;
ENSG00000146006	-1.0509786275926	0.0442415420154932	0.999999999999998	leucine rich repeat transmembrane neuronal 2	LRRTM2	26045	26045	26045	LRRTM2	2	hsa-miR-4775;hsa-miR-590-3p;
ENSG00000111266	0.701556105803698	0.0459452709082895	0.999999999999998	dual specificity phosphatase 16	DUSP16	80824	80824	80824	DUSP16	2	hsa-miR-1277-5p;hsa-miR-3202;
ENSG00000120156	1.41634789069558	0.00455255951234202	0.999999999999998	TEK receptor tyrosine kinase	TEK	7010	7010	7010	TEK	1	hsa-miR-1277-5p;
ENSG00000180535	1.34694047750944	0.00416608059513703	0.999999999999998	basic helix-loop-helix family member a15	BHLHA15	168620	168620	168620	BHLHA15	1	hsa-miR-1270;
ENSG00000176994	1.26915554421483	0.00429498971883814	0.999999999999998	SMCR8-C9orf72 complex subunit	SMCR8	140775	140775	140775	SMCR8	1	hsa-miR-6864-5p;
ENSG00000072840	1.07223965226168	0.00243502199835027	0.999999999999998	EvC ciliary complex subunit 1	EVC	2121	2121	2121	EVC	1	hsa-miR-1299;
ENSG00000172348	1.17364228808896	0.0375982364315648	0.999999999999998	regulator of calcineurin 2	RCAN2	10231	10231	10231	RCAN2	1	hsa-miR-1277-5p;
ENSG00000105492	1.03793021843382	0.028233394245385	0.999999999999998	sialic acid binding Ig like lectin 6	SIGLEC6	946	946	946	SIGLEC6	1	hsa-miR-590-3p;
ENSG00000255346	-1.05134738458314	0.0360304470426084	0.999999999999998	NADPH oxidase 5	NOX5	79400	79400	79400	NOX5	1	hsa-miR-211-5p;
ENSG00000165323	-1.00251141436412	0.0316195038449856	0.999999999999998	FAT atypical cadherin 3	FAT3	120114	120114	120114	FAT3	1	hsa-miR-1270;
ENSG00000176697	1.02931880545819	0.0456960170942619	0.999999999999998	brain derived neurotrophic factor	BDNF	627	627	627	BDNF	1	hsa-miR-1277-5p;
ENSG00000177272	0.909509334882785	0.01942625472504	0.999999999999998	potassium voltage-gated channel subfamily A member 3	KCNA3	3738	3738	3738	KCNA3	1	hsa-miR-1299;
ENSG00000099625	-0.954645434825166	0.0437396290736233	0.999999999999998	CACN subunit beta associated regulatory protein	C19orf26	255057	255057	255057	CBARP	1	hsa-miR-3180-3p;
ENSG00000151917	-0.890459882978527	0.0478471974626284	0.999999999999998	BEN domain containing 6	BEND6	221336	221336	221336	BEND6	1	hsa-miR-1299;
ENSG00000143947	-0.674677650703009	0.0319934344193114	0.999999999999998	ribosomal protein S27a	RPS27A	6233	6233	6233	RPS27A	1	hsa-miR-1277-5p;
ENSG00000171530	-0.639349855202603	0.0258840476461447	0.999999999999998	tubulin folding cofactor A	TBCA	6902	6902	6902	TBCA	1	hsa-miR-590-3p;
ENSG00000160094	0.593516110953122	0.0110796183930803	0.999999999999998	zinc finger protein 362	ZNF362	149076	149076	149076	ZNF362	1	hsa-miR-211-5p;
ENSG00000149531	-0.619988635336188	0.0499417209118331	0.999999999999998	FSHD region gene 1 family member B, pseudogene	FRG1B	NA	NA	284802	FRG1B	1	hsa-miR-1299;
ENSG00000183072	-1.25015190793178	0.0086587202866617	0.999999999999998	NK2 homeobox 5	NKX2-5	1482	1482	1482	NKX2-5	-1	hsa-miR-1538;
ENSG00000183850	1.17523020278506	0.0144744292295429	0.999999999999998	zinc finger protein 730	ZNF730	100129543	100129543	100129543	ZNF730	-1	hsa-miR-4646-5p;
ENSG00000164684	0.966789353280907	0.0355446823683793	0.999999999999998	zinc finger protein 704	ZNF704	619279	619279	619279	ZNF704	-1	hsa-miR-1538;
ENSG00000148773	0.826489373207542	0.0253415478555331	0.999999999999998	marker of proliferation Ki-67	MKI67	4288	4288	4288	MKI67	-1	hsa-miR-33b-3p;
