# Supplementary material for: Disease- and headache-specific microRNA signatures and their predicted mRNA targets in peripheral blood mononuclear cells in migraineurs: role of inflammatory signalling and oxidative stress
Source: J Headache Pain. 2022 Sep 2;23(1):113. doi: 10.1186/s10194-022-01478-w (PMC9438144; doi:10.1186/s10194-022-01478-w)
Supplement: Supplementary file 1 — Additionalfile 1: Supplementary Table 1. Differentially expressed (DE)miRNA list of PBMC small RNA-seq data of the interictal vs healthy comparison. Supplementary Table 2. Differentially expressed (DE) miRNA list of PBMC small RNA-seq data of the ictal vs interictal comparison. Supplementary Table 3. Differentially expressed (DE) miRNA list ofPBMC small RNA-seq data of the ictal vs healthy comparison. Supplementary Table 4. List of intersectof predicted targets up- or downregulated by DE miRNAs and DE mRNAs ininterictal vs healthy comparison. Supplementary Table 5. List of intersect of predicted targets up- ordownregulated by DE miRNAs and DE mRNAs in ictal vs interictal comparison. Supplementary Table 6. List of intersect of predicted targets up- ordownregulated by DE miRNAs and DE mRNAs in ictal vs healthy comparison. Supplementary Figure 1. Heat map visualization of DE miRNAs in ictal vs. healthy comparison. Supplementary Figure 2. Visualization of DE miRNAs with predicted interactions in ictal vs. healthy interaction. [file 10194_2022_1478_MOESM1_ESM.zip › Supplementary_Table_6_human_migrain_ictal_vs_healthy_mrna_level_validation_20201201.xlsx]

## Sheet: Munka1
ID	logFC	P.Value	adj.P.Val	Description	target_symbol	EntrezID	EntrezIDs	target_entrez_id	target_symbol	strength	interacting_mirna
ENSG00000117525	2.54198591049094	0.0189237965123276	1	coagulation factor III, tissue factor	F3	2152	2152	2152	F3	7	hsa-miR-1277-5p;hsa-miR-17-5p;hsa-miR-18a-5p;hsa-miR-19a-3p;hsa-miR-19b-3p;hsa-miR-20a-5p;hsa-miR-21-5p;
ENSG00000124882	3.55989566783506	0.00132810239594653	1	epiregulin	EREG	2069	2069	2069	EREG	5	hsa-miR-1277-5p;hsa-miR-17-5p;hsa-miR-19a-3p;hsa-miR-19b-3p;hsa-miR-20a-5p;
ENSG00000118503	2.14240942067234	0.00116230886977601	1	TNF alpha induced protein 3	TNFAIP3	7128	7128	7128	TNFAIP3	4	hsa-miR-18a-5p;hsa-miR-19a-3p;hsa-miR-19b-3p;hsa-miR-21-5p;
ENSG00000137801	1.47055200838672	0.030755229908198	1	thrombospondin 1	THBS1	7057	7057	7057	THBS1	4	hsa-miR-17-5p;hsa-miR-19a-3p;hsa-miR-19b-3p;hsa-miR-20a-5p;
ENSG00000118515	1.11215396443538	0.0222485781518552	1	serum/glucocorticoid regulated kinase 1	SGK1	6446	6446	6446	SGK1	4	hsa-miR-19a-3p;hsa-miR-19b-3p;hsa-miR-3202;hsa-miR-374a-3p;
ENSG00000185338	1.3347693396789	0.00410127080252878	1	suppressor of cytokine signaling 1	SOCS1	8651	8651	8651	SOCS1	3	hsa-miR-19a-3p;hsa-miR-19b-3p;hsa-miR-21-5p;
ENSG00000122877	1.61015073632893	0.0497411582620967	1	early growth response 2	EGR2	1959	1959	1959	EGR2	3	hsa-miR-17-5p;hsa-miR-20a-3p;hsa-miR-20a-5p;
ENSG00000167971	-1.33220098839843	0.0261495648828881	1	CASK interacting protein 1	CASKIN1	57524	57524	57524	CASKIN1	3	hsa-miR-1277-5p;hsa-miR-21-5p;hsa-miR-6859-5p;
ENSG00000146278	0.918760568429574	0.0427653918685601	1	proline rich nuclear receptor coactivator 1	PNRC1	10957	10957	10957	PNRC1	3	hsa-miR-17-5p;hsa-miR-19a-3p;hsa-miR-19b-3p;hsa-miR-20a-5p;hsa-miR-211-5p;hsa-miR-513c-5p;hsa-miR-5696;
ENSG00000232810	3.4287740505095	0.000501937426503549	1	tumor necrosis factor	TNF	7124	7124	7124	TNF	2	hsa-miR-17-5p;hsa-miR-19a-3p;
ENSG00000173391	3.06913727769195	0.00309740241931453	1	oxidized low density lipoprotein receptor 1	OLR1	4973	4973	4973	OLR1	2	hsa-miR-21-5p;hsa-miR-3120-5p;
ENSG00000163661	3.20545845237289	0.00472850423948983	1	pentraxin 3	PTX3	5806	5806	5806	PTX3	2	hsa-miR-21-5p;hsa-miR-211-5p;
ENSG00000137331	2.11763707166805	0.000903595985942314	1	immediate early response 3	IER3	8870	8870	8870	IER3	2	hsa-miR-17-5p;hsa-miR-20a-5p;
ENSG00000123358	2.45582145560806	0.00182838215077966	1	nuclear receptor subfamily 4 group A member 1	NR4A1	3164	3164	3164	NR4A1	2	hsa-miR-1277-5p;hsa-miR-542-3p;
ENSG00000158050	1.87753349624958	0.00234962407178315	1	dual specificity phosphatase 2	DUSP2	1844	1844	1844	DUSP2	2	hsa-miR-17-5p;hsa-miR-20a-5p;
ENSG00000100985	2.16459865887709	0.00933989248886885	1	matrix metallopeptidase 9	MMP9	4318	4318	4318	MMP9	2	hsa-miR-21-5p;hsa-miR-211-5p;
ENSG00000153234	1.94752673408039	0.00708479669393508	1	nuclear receptor subfamily 4 group A member 2	NR4A2	4929	4929	4929	NR4A2	2	hsa-miR-19a-3p;hsa-miR-211-5p;hsa-miR-374a-3p;hsa-miR-4799-5p;
ENSG00000175592	1.393496874557	0.0313126711963053	1	FOS like 1, AP-1 transcription factor subunit	FOSL1	8061	8061	8061	FOSL1	2	hsa-miR-3202;hsa-miR-33a-5p;
ENSG00000184557	1.28785343582267	0.0277781719018466	1	suppressor of cytokine signaling 3	SOCS3	9021	9021	9021	SOCS3	2	hsa-miR-19a-3p;hsa-miR-19b-3p;
ENSG00000144331	1.2408844859826	0.0310462248878735	1	zinc finger protein 385B	ZNF385B	151126	151126	151126	ZNF385B	2	hsa-miR-19a-3p;hsa-miR-19b-3p;
ENSG00000112096	1.17476985469198	0.0279750932710388	1	superoxide dismutase 2	SOD2	6648	6648	6648	SOD2	2	hsa-miR-17-5p;hsa-miR-20a-5p;hsa-miR-211-5p;hsa-miR-3159;hsa-miR-6731-5p;hsa-miR-6859-5p;
ENSG00000125538	4.44084946020102	0.000114437169808283	1	interleukin 1 beta	IL1B	3553	3553	3553	IL1B	1	hsa-miR-21-5p;
ENSG00000129277	2.6762307947951	0.00101446337765997	1	NA	CCL4	NA	NA	6351	CCL4	1	hsa-miR-20a-3p;
ENSG00000087074	2.04823177581969	0.000650894560585263	1	protein phosphatase 1 regulatory subunit 15A	PPP1R15A	23645	23645	23645	PPP1R15A	1	hsa-miR-17-5p;
ENSG00000115009	4.29372547409675	0.0126159934613333	1	C-C motif chemokine ligand 20	CCL20	6364	6364	6364	CCL20	1	hsa-miR-21-5p;
ENSG00000124216	2.52065936073977	0.00285037381662474	1	snail family transcriptional repressor 1	SNAI1	6615	6615	6615	SNAI1	1	hsa-miR-211-5p;
ENSG00000109321	2.78492897192358	0.00442564422081786	1	amphiregulin	AREG	374	374	374	AREG	1	hsa-miR-20a-3p;
ENSG00000162772	2.53021728667861	0.00392958463781539	1	activating transcription factor 3	ATF3	467	467	467	ATF3	1	hsa-miR-17-5p;
ENSG00000162551	3.01508419543313	0.0211495543155732	1	alkaline phosphatase, biomineralization associated	ALPL	249	249	249	ALPL	1	hsa-miR-211-5p;
ENSG00000182782	1.99103616720172	0.0102783286171106	1	hydroxycarboxylic acid receptor 2	HCAR2	338442	338442	338442	HCAR2	1	hsa-miR-211-5p;
ENSG00000120156	1.74882939520191	0.00892357247011612	1	TEK receptor tyrosine kinase	TEK	7010	7010	7010	TEK	1	hsa-miR-1277-5p;
ENSG00000113070	1.35664317831227	0.00691743275680042	1	heparin binding EGF like growth factor	HBEGF	1839	1839	1839	HBEGF	1	hsa-miR-1277-5p;
ENSG00000177606	1.54146006086046	0.0213585770505401	1	Jun proto-oncogene, AP-1 transcription factor subunit	JUN	3725	3725	3725	JUN	1	hsa-miR-1277-5p;
ENSG00000148926	1.49089106199828	0.0420775371104618	1	adrenomedullin	ADM	133	133	133	ADM	1	hsa-miR-3174;
ENSG00000121769	-1.01622823058001	0.0496948444177522	1	fatty acid binding protein 3	FABP3	2170	2170	2170	FABP3	1	hsa-miR-6859-5p;
ENSG00000128016	1.74104349047303	0.001865803253555	1	ZFP36 ring finger protein	ZFP36	7538	7538	7538	ZFP36	0	hsa-miR-1277-5p;hsa-miR-6731-5p;
ENSG00000151338	1.35726448960164	0.0235639216475946	1	mirror-image polydactyly 1	MIPOL1	145282	145282	145282	MIPOL1	0	hsa-miR-1277-5p;hsa-miR-96-5p;
ENSG00000105835	1.69378637485807	0.00640007555820897	1	nicotinamide phosphoribosyltransferase	NAMPT	10135	10135	10135	NAMPT	-2	hsa-miR-4799-5p;hsa-miR-5696;
ENSG00000096006	1.58300260382175	0.0426519728638178	1	cysteine rich secretory protein 3	CRISP3	10321	10321	10321	CRISP3	-1	hsa-miR-3607-5p;
